# Supplementary material for: Recombination of Porcine Reproductive and Respiratory Syndrome Virus: Features, Possible Mechanisms, and Future Directions
Source: Viruses. 2024 Jun 7;16(6):929. doi: 10.3390/v16060929 (PMC11209122; doi:10.3390/v16060929)
Supplement: Supplementary file 1 [file viruses-16-00929-s001.zip]

Archive with 1 entries (1 files):
- viruses-2995567-supplementary.pdf
